# Supplementary material for: Prevalence and risk factors of carbapenem-resistant Enterobacterales positivity by active screening in intensive care units in the Henan Province of China: A multi-center cross-sectional study
Source: Front Microbiol. 2022 Sep 14;13:894341. doi: 10.3389/fmicb.2022.894341 (PMC9521644; doi:10.3389/fmicb.2022.894341)
Supplement: Supplementary file 1 [file Data_Sheet_1.zip]

Archive with 4 entries (4 files):
- Acknowledgment.docx
- Supplementary Table 1.docx
- Supplementary Table 2.docx
- Supplementary Table 3.docx
